# Supplementary material for: Functional BRI2-TREM2 interactions in microglia: implications for Alzheimer’s and related dementias
Source: EMBO Rep. 2024 Feb 12;25(3):23. doi: 10.1038/s44319-024-00077-x (PMC10933458; doi:10.1038/s44319-024-00077-x)
Supplement: Supplementary file 1 — Source Data Fig. 1 [file 44319_2024_77_MOESM1_ESM.zip › Source data Fig 1/Fig 1D.xlsx]

## Sheet: Sheet1
		Trem2 mRNA
	Cell types	microglia	non-microglia
		1.48	0
		1.7	0
		1.17	0
		1.65	0
		1.7	0
		1.39	0
		Itm2b mRNA
	Cell types	microglia	non-microglia
		4.2	2.15
		4.46	2.04
		4.94	2
		5.54	1.68
		6.38	1.72
		5.47	1.61
