# Supplementary material for: Functional BRI2-TREM2 interactions in microglia: implications for Alzheimer’s and related dementias
Source: EMBO Rep. 2024 Feb 12;25(3):23. doi: 10.1038/s44319-024-00077-x (PMC10933458; doi:10.1038/s44319-024-00077-x)
Supplement: Supplementary file 2 — Source Data Fig. 6 [file 44319_2024_77_MOESM2_ESM.zip]

Archive with 7 entries (6 files):
- Source data Fig 6/
- Source data Fig 6/.DS_Store
- __MACOSX/Source data Fig 6/._.DS_Store
- Source data Fig 6/Fig 6B.xlsx
- __MACOSX/Source data Fig 6/._Fig 6B.xlsx
- Source data Fig 6/Fig 6D.xlsx
- __MACOSX/Source data Fig 6/._Fig 6D.xlsx
