# Supplementary material for: Functional BRI2-TREM2 interactions in microglia: implications for Alzheimer’s and related dementias
Source: EMBO Rep. 2024 Feb 12;25(3):23. doi: 10.1038/s44319-024-00077-x (PMC10933458; doi:10.1038/s44319-024-00077-x)
Supplement: Supplementary file 2 — Source Data Fig. 6 [file 44319_2024_77_MOESM2_ESM.zip › Source data Fig 6/Fig 6B.xlsx]

## Sheet: Sheet1
		Trem2 by Western blot
		Transfection
		Trem2 + Vector	Trem2 + F-BRI2
		146.754	284.005
		206.944	322.305
		209.126	297.522
		221.141	324.781
		220.553	279.606
		Trem2-CTF by Western blot
		Transfection
		Trem2 + Vector	Trem2 + F-BRI2
		220.173	237.087
		413.887	240.17
		418.307	196.785
		502.428	209.813
		465.075	164.603
		sTrem2 by Western blot
		Transfection
		Trem2 + Vector	Trem2 + F-BRI2
		47.0235	32.9434
		74.4195	24.0724
		45.506	17.9361
		44.9343	8.40752
		113.78	9.74537
