# Supplementary material for: Functional BRI2-TREM2 interactions in microglia: implications for Alzheimer’s and related dementias
Source: EMBO Rep. 2024 Feb 12;25(3):23. doi: 10.1038/s44319-024-00077-x (PMC10933458; doi:10.1038/s44319-024-00077-x)
Supplement: Supplementary file 2 — Source Data Fig. 6 [file 44319_2024_77_MOESM2_ESM.zip › Source data Fig 6/Fig 6D.xlsx]

## Sheet: Sheet1
		Trem2 by Western blot
		Transfection
		Trem2 + Vector	Trem2 + F-BRI2	Trem2 + F-BRI21-80
		151.023	322.403	194.338
		139.537	316.644	198.506
		174.493	269.737	176.724
		Trem2-CTF by Western blot
		Transfection
		Trem2 + Vector	Trem2 + F-BRI2	Trem2 + F-BRI21-80
		79.061	60.3934	84.7325
		88.0765	45.1769	78.6005
		88.6644	41.3062	65.1851
		sTrem2 by Western blot
		Transfection
		Trem2 + Vector	Trem2 + F-BRI2	Trem2 + F-BRI21-80
		40.6369	17.4142	52.7927
		49.9382	18.3227	43.0721
		42.5541	17.6212	42.9428
