# Supplementary material for: Functional BRI2-TREM2 interactions in microglia: implications for Alzheimer’s and related dementias
Source: EMBO Rep. 2024 Feb 12;25(3):23. doi: 10.1038/s44319-024-00077-x (PMC10933458; doi:10.1038/s44319-024-00077-x)
Supplement: Supplementary file 3 — Source Data Fig. 7 [file 44319_2024_77_MOESM3_ESM.zip › Source data Fig 7/Fig 7D.xlsx]

## Sheet: Sheet1
	Trem2-CTF by Western blot
	Genotypes
Sex	w/w												Itm2b-KO
Male	0.437127	0.587266	0.674341	0.859129	0.905091	0.696239	0.811505	0.705053	0.899977	1.13808	0.732525	0.811968	1.43639	1.41975	1.4075	1.64431	1.32656	1.15299	1.02864
Female	0.767821	0.798669	0.691351	0.49354	0.773732	0.684753	0.821908						3.09601	2.08567	1.98365	1.37248	0.826714	1.12084
	Itm2b-KO
	GAPDH by Western blot
	Genotypes
Sex	w/w												Itm2b-KO
Male	3.97113	3.31876	3.0281	3.08524	3.85667	3.75501	4.64214	4.51969	4.00781	3.69087	3.94488	4.336	3.12997	2.78195	2.46406	3.41453	3.90054	4.36835	4.97152
Female	2.47451	2.50799	2.47745	1.83001	1.94972	2.57879	2.54809						1.92399	2.50089	2.83298	2.33416	3.13912	4.13164
	w/w
Male	3.97113	3.31876	3.0281	3.08524	3.85667	3.75501	4.64214	4.51969	4.00781	3.69087	3.94488	4.336
Female	2.47451	2.50799	2.47745	1.83001	1.94972	2.57879	2.54809
	Itm2b-KO
Male	3.12997	2.78195	2.46406	3.41453	3.90054	4.36835	4.97152
Female	1.92399	2.50089	2.83298	2.33416	3.13912	4.13164
