# Supplementary material for: Functional BRI2-TREM2 interactions in microglia: implications for Alzheimer’s and related dementias
Source: EMBO Rep. 2024 Feb 12;25(3):23. doi: 10.1038/s44319-024-00077-x (PMC10933458; doi:10.1038/s44319-024-00077-x)
Supplement: Supplementary file 3 — Source Data Fig. 7 [file 44319_2024_77_MOESM3_ESM.zip › Source data Fig 7/Fig 7E.xlsx]

## Sheet: Sheet1
	ELISA for Ab40. Measurements are in pg/85mg of proteins				ELISA for Ab42. Measurements are in pg/85mg of proteins
	Genotypes				Genotypes
	w/w	Itm2b-KO	Trem2-KO		w/w	Itm2b-KO	Trem2-KO
	71.3694	89.0644	44.9639		3.46773	5.10895	3.1094
	93.2412	81.8254	60.2607		6.49945	5.32906	3.17287
	76.5162	86.3403	63.1336		5.0828	4.41023	3.43718
	106.062	74.4158	57.4427		4.05825	4.10112	3.26713
	63.9321	79.9695	70.5345		3.95751	3.88492	5.04349
	78.4358	72.2037	56.6673		3.84111	4.38249	3.64886
	49.2198	110.409	75.2025		3.37574	5.03036	3.78238
	73.3677	89.3516	46.9666		3.69358	5.21299	3.09345
	50.0581	100.326	44.3879		3.46773	4.20046	3.6787
	61.8612	92.9861	46.2668		4.28486	4.69739	3.34485
	56.9748	99.6146	55.5127		3.52852	4.67035	3.78238
	63.0492	81.9486	40.0878		3.57384	5.3931	3.18865
	72.3846	88.3352	54.5793		4.57521	4.85836	3.82646
	67.5858				4.69739
	79.4369				3.78238
	75.0924				4.32681
	81.0748				4.2568
	69.2043				4.08685
	74.6081				4.20046
