# Supplementary material for: Functional BRI2-TREM2 interactions in microglia: implications for Alzheimer’s and related dementias
Source: EMBO Rep. 2024 Feb 12;25(3):23. doi: 10.1038/s44319-024-00077-x (PMC10933458; doi:10.1038/s44319-024-00077-x)
Supplement: Supplementary file 3 — Source Data Fig. 7 [file 44319_2024_77_MOESM3_ESM.zip › Source data Fig 7/Fig 7B.xlsx]

## Sheet: Sheet1
	ELISA1 on S100. Measurements are in A.U./24mg of proteins				ELISA1 on p100. Measurements are in A.U./50mg of proteins
	Genotypes				Genotypes
	w/w	Itm2b-KO	Trem2-KO		w/w	Itm2b-KO	Trem2-KO
	3.13566	4.65951	2.31199		47.6153	48.1742	1.19201
	3.25312	3.99762	2.2576		54.1433	54.3706	0
	3.15533	4.64198	3.08631		48.311	65.67	0
	5.50611	3.25312	2.41956		75.552	40.5689	0
	3.56975	3.83189	1.88702		43.0936	30.5018	0
	4.85972	5.02341	2.10299		28.9776	32.0065	0
	3.69214	5.87936	3.16269		24.5564	41.675	0.449058
	2.84594	4.99766	2.51144		37.2253	43.5483	0
	3.53183	5.79696	3.63065		37.99	52.4298	0
	2.58858	4.40355	2.87835		23.3379	36.1949	0
	4.40355	4.4391	2.73638		23.05	38.4922	0
	2.48337	3.36929	2.22628		28.6419	32.8601	0
	2.23573	3.26285	4.13136		40.5956	32.8187	0
	2.79507				61.4135
	4.43022				29.3937
	2.93679				23.4322
	3.48427				20.4936
	2.82563				39.8578
	3.11595				44.7252
	ELISA2 on S100. Measurements are in pg/24mg of proteins				ELISA2 on P100. Measurements are in pg/50mg of proteins
	Genotypes				Genotypes
	w/w	Itm2b-KO	Trem2-KO		w/w	Itm2b-KO	Trem2-KO
	61.4431	238.174	0		26.1013	109.553	0
	230.686	223.476	0		93.9803	111.897	0
	140.122	384.328	0		46.1141	80.6974	0
	183.018	211.278	0		72.6966	50.921	0
	219.317	202.964	0		49.7206	30.681	0
	199.085	278.137	0		21.4971	55.7143	0
	112.206	267.865	0		14.376	54.2178	0
	120.771	316.193	0		46.4149	45.2112	0
	114.14	323.974	0		83.95	67.0507	0
	54.2826	204.627	0		7.77766	48.5193	0
	124.363	274.25	0		9.67574	32.2029	0
	80.4626	237.897	0		16.8628	34.6334	0
	55.9347	220.703	0		36.4529	37.0588	0
	142.887				80.4015
	223.199				17.1729
	173.88				4.9025
	260.093				11.5626
	247.606				48.2189
	148.143				55.1158
