# Supplementary material for: Functional BRI2-TREM2 interactions in microglia: implications for Alzheimer’s and related dementias
Source: EMBO Rep. 2024 Feb 12;25(3):23. doi: 10.1038/s44319-024-00077-x (PMC10933458; doi:10.1038/s44319-024-00077-x)
Supplement: Supplementary file 4 — Source Data Fig. 8 [file 44319_2024_77_MOESM4_ESM.zip]

Archive with 42 entries (38 files):
- Source data Fig 8/
- __MACOSX/._Source data Fig 8
- Source data Fig 8/Fig 8E.xlsx
- __MACOSX/Source data Fig 8/._Fig 8E.xlsx
- Source data Fig 8/.DS_Store
- __MACOSX/Source data Fig 8/._.DS_Store
- Source data Fig 8/Source data Fig 8A right FACS panel/
- __MACOSX/Source data Fig 8/._Source data Fig 8A right FACS panel
- Source data Fig 8/Source data Fig 8B FACS /
- __MACOSX/Source data Fig 8/._Source data Fig 8B FACS 
- Source data Fig 8/Source data Fig 8A left and middle FACS panels/
- __MACOSX/Source data Fig 8/._Source data Fig 8A left and middle FACS panels
- Source data Fig 8/Fig 8F.xlsx
- __MACOSX/Source data Fig 8/._Fig 8F.xlsx
- Source data Fig 8/Source data Fig 8A right FACS panel/Specimen_001_PI only_001.fcs
- __MACOSX/Source data Fig 8/Source data Fig 8A right FACS panel/._Specimen_001_PI only_001.fcs
- Source data Fig 8/Source data Fig 8A right FACS panel/20210816 Brain-Batch_Analysis_16082021135155.pdf
- __MACOSX/Source data Fig 8/Source data Fig 8A right FACS panel/._20210816 Brain-Batch_Analysis_16082021135155.pdf
- Source data Fig 8/Source data Fig 8A right FACS panel/Specimen_001_PI and CD11c APC_003.fcs
- __MACOSX/Source data Fig 8/Source data Fig 8A right FACS panel/._Specimen_001_PI and CD11c APC_003.fcs
- Source data Fig 8/Source data Fig 8A right FACS panel/Specimen_001_YFP PI_002.fcs
- __MACOSX/Source data Fig 8/Source data Fig 8A right FACS panel/._Specimen_001_YFP PI_002.fcs
- Source data Fig 8/Source data Fig 8A right FACS panel/Specimen_001_YFP PI CD11c APC_004.fcs
- __MACOSX/Source data Fig 8/Source data Fig 8A right FACS panel/._Specimen_001_YFP PI CD11c APC_004.fcs
- Source data Fig 8/Source data Fig 8B FACS /20210831_CF+3M_-purity_008.fcs
- __MACOSX/Source data Fig 8/Source data Fig 8B FACS /._20210831_CF+3M_-purity_008.fcs
- Source data Fig 8/Source data Fig 8B FACS /20210831_CF+3M_+purity_007.fcs
- __MACOSX/Source data Fig 8/Source data Fig 8B FACS /._20210831_CF+3M_+purity_007.fcs
- Source data Fig 8/Source data Fig 8B FACS /CF+3M_-purity.pdf
- __MACOSX/Source data Fig 8/Source data Fig 8B FACS /._CF+3M_-purity.pdf
- Source data Fig 8/Source data Fig 8B FACS /20210831_CF+3M_+purity.pdf
- __MACOSX/Source data Fig 8/Source data Fig 8B FACS /._20210831_CF+3M_+purity.pdf
- Source data Fig 8/Source data Fig 8A left and middle FACS panels/Specimen_001_PI only_001.fcs
- __MACOSX/Source data Fig 8/Source data Fig 8A left and middle FACS panels/._Specimen_001_PI only_001.fcs
- Source data Fig 8/Source data Fig 8A left and middle FACS panels/20210816 Brain-Batch_Analysis_16082021135155.pdf
- __MACOSX/Source data Fig 8/Source data Fig 8A left and middle FACS panels/._20210816 Brain-Batch_Analysis_16082021135155.pdf
- Source data Fig 8/Source data Fig 8A left and middle FACS panels/Specimen_001_PI and CD11c APC_003.fcs
- __MACOSX/Source data Fig 8/Source data Fig 8A left and middle FACS panels/._Specimen_001_PI and CD11c APC_003.fcs
- Source data Fig 8/Source data Fig 8A left and middle FACS panels/Specimen_001_YFP PI_002.fcs
- __MACOSX/Source data Fig 8/Source data Fig 8A left and middle FACS panels/._Specimen_001_YFP PI_002.fcs
- Source data Fig 8/Source data Fig 8A left and middle FACS panels/Specimen_001_YFP PI CD11c APC_004.fcs
- __MACOSX/Source data Fig 8/Source data Fig 8A left and middle FACS panels/._Specimen_001_YFP PI CD11c APC_004.fcs
