# Supplementary material for: Functional BRI2-TREM2 interactions in microglia: implications for Alzheimer’s and related dementias
Source: EMBO Rep. 2024 Feb 12;25(3):23. doi: 10.1038/s44319-024-00077-x (PMC10933458; doi:10.1038/s44319-024-00077-x)
Supplement: Supplementary file 4 — Source Data Fig. 8 [file 44319_2024_77_MOESM4_ESM.zip › Source data Fig 8/Fig 8E.xlsx]

## Sheet: Sheet1
		Itm2b mRNA
		Genotypes
	Cell type	Itm2bw/w:Cx3cr1CreER/wt							Itm2bf/f:Cx3cr1CreER/wt
	Microglia	10.7759	15.482	11.7631	8.09277	14.3569	16.207	6.33155	6.10498	2.16829	5.26548	4.24694	5.16718	3.56456	5.44098	3.52694	5.31786	3.39112	2.49968	4.42384
	non-microglia	3.01404	2.61593	1.71132	1.61987	5.0626	1.40474	1.33465	1.68451	1.43411	1.41335	1.72495	1.66323	1.06268	1.98621	1.57401	1.48356	1.05409	0.780419	1.78784
		Trem2 mRNA
		Genotypes
	Cell type	Itm2bw/w:Cx3cr1CreER/wt							Itm2bf/f:Cx3cr1CreER/wt
	Microglia	1.59164	2.17105	1.71196	1.01751	1.54473	0.532094	0.886918	0.690712	0.322494	0.686874	0.628983	0.720531	0.502125	0.417049	0.638793	0.866568	0.433617	0.347942	0.665073
	non-microglia	0.000581	0.002455	0.001767	0	0.006934	0.001335	0.001655	0.001016	0	0.001508	0	0.001191	0.001029	0.000714	0.001533	0.00085	0.000787	0	0.004068
