# Supplementary material for: Functional BRI2-TREM2 interactions in microglia: implications for Alzheimer’s and related dementias
Source: EMBO Rep. 2024 Feb 12;25(3):23. doi: 10.1038/s44319-024-00077-x (PMC10933458; doi:10.1038/s44319-024-00077-x)
Supplement: Supplementary file 4 — Source Data Fig. 8 [file 44319_2024_77_MOESM4_ESM.zip › Source data Fig 8/Fig 8F.xlsx]

## Sheet: Sheet1
	sTrem2 ELISA on S100. Measurements are in pg/46mg of proteins
	Genotypes
	Itm2bf/f:Cx3cr1wt/wt	Itm2bf/f:Cx3cr1CreER/wt
	63.5357	670.45
	188.667	489.627
	95.2238	281.988
	78.4168	330.002
	58.6512	282.712
	176.314	250.347
	39.8141	243.581
	69.8814	350.012
	143.096	238.021
	267.982	122.216
	80.6105	106.659
	78.6606	265.084
	14.7432	415.049
	111.522	266.533
	83.5346	116.141
	61.5823	186.003
	182.37	133.387
	146.736	180.19
	137.029	59.6283
	137.272	130.716
	161.772	189.635
		75.4912
		23.1215
		201.256
		326.626
		223.514
		203.434
