# Supplementary material for: Functional BRI2-TREM2 interactions in microglia: implications for Alzheimer’s and related dementias
Source: EMBO Rep. 2024 Feb 12;25(3):23. doi: 10.1038/s44319-024-00077-x (PMC10933458; doi:10.1038/s44319-024-00077-x)
Supplement: Supplementary file 5 — Source Data Fig. 9 [file 44319_2024_77_MOESM5_ESM.zip › Source data Fig 9/Fig 9B.xlsx]

## Sheet: Sheet1
	Trem2-CTF/Trem2 ratio from Western Blot
	Genotypes
	w/w	FDD-KI
	0.60727	2.14065
	1.51326	1.95331
	1.2111	2.86458
	0.854081	1.83657
	0.700552	2.01909
	1.11374	1.33869
		1.57617
		1.70206
		2.69665
		1.97392
		2.10286
		2.27665
		1.75901
