# Supplementary material for: Functional BRI2-TREM2 interactions in microglia: implications for Alzheimer’s and related dementias
Source: EMBO Rep. 2024 Feb 12;25(3):23. doi: 10.1038/s44319-024-00077-x (PMC10933458; doi:10.1038/s44319-024-00077-x)
Supplement: Supplementary file 5 — Source Data Fig. 9 [file 44319_2024_77_MOESM5_ESM.zip › Source data Fig 9/Fig 9A.xlsx]

## Sheet: Sheet1
	ELISA1 on S100. Measurements are in A.U./24mg of proteins
	Genotypes
	w/w	FDD-KI
	61.4431	476.252
	230.686	419.685
	140.122	387.111
	183.018	270.086
	219.317	303.967
	199.085	247.884
	112.206	257.873
	120.771	378.206
	114.14	261.481
	54.2826	226.526
	124.363	326.476
	80.4626	176.372
	55.9347	220.703
	142.887	211.278
	223.199	257.595
	173.88	325.92
	260.093	309.246
	247.606
	148.143
