# Supplementary material for: Functional BRI2-TREM2 interactions in microglia: implications for Alzheimer’s and related dementias
Source: EMBO Rep. 2024 Feb 12;25(3):23. doi: 10.1038/s44319-024-00077-x (PMC10933458; doi:10.1038/s44319-024-00077-x)
Supplement: Supplementary file 6 — Source Data Fig. 10 [file 44319_2024_77_MOESM6_ESM.zip]

Archive with 19 entries (18 files):
- Source data Fig 10/
- Source data Fig 10/Fig 10E.xlsx
- __MACOSX/Source data Fig 10/._Fig 10E.xlsx
- Source data Fig 10/Fig 10I.xlsx
- __MACOSX/Source data Fig 10/._Fig 10I.xlsx
- Source data Fig 10/Fig 10H.xlsx
- __MACOSX/Source data Fig 10/._Fig 10H.xlsx
- Source data Fig 10/Fig 10D.xlsx
- __MACOSX/Source data Fig 10/._Fig 10D.xlsx
- Source data Fig 10/Fig 10C.xlsx
- __MACOSX/Source data Fig 10/._Fig 10C.xlsx
- Source data Fig 10/Fig 10B.xlsx
- __MACOSX/Source data Fig 10/._Fig 10B.xlsx
- Source data Fig 10/Fig 10A.xlsx
- __MACOSX/Source data Fig 10/._Fig 10A.xlsx
- Source data Fig 10/Fig 10G.xlsx
- __MACOSX/Source data Fig 10/._Fig 10G.xlsx
- Source data Fig 10/Fig 10F.xlsx
- __MACOSX/Source data Fig 10/._Fig 10F.xlsx
