# Supplementary material for: Functional BRI2-TREM2 interactions in microglia: implications for Alzheimer’s and related dementias
Source: EMBO Rep. 2024 Feb 12;25(3):23. doi: 10.1038/s44319-024-00077-x (PMC10933458; doi:10.1038/s44319-024-00077-x)
Supplement: Supplementary file 6 — Source Data Fig. 10 [file 44319_2024_77_MOESM6_ESM.zip › Source data Fig 10/Fig 10E.xlsx]

## Sheet: Sheet1
		Trem2-CTF/Trem2 f.l. by Western blot
		Treatment 2 hours
		Veh
	Genotypes	WT	Itm2b-KO
		0.0687109	0.205326
		0.0699799	0.22602
		0.110638	0.210473
