# Supplementary material for: Functional BRI2-TREM2 interactions in microglia: implications for Alzheimer’s and related dementias
Source: EMBO Rep. 2024 Feb 12;25(3):23. doi: 10.1038/s44319-024-00077-x (PMC10933458; doi:10.1038/s44319-024-00077-x)
Supplement: Supplementary file 6 — Source Data Fig. 10 [file 44319_2024_77_MOESM6_ESM.zip › Source data Fig 10/Fig 10H.xlsx]

## Sheet: Sheet1
		Trem2-CTF/Trem2 f.l. by Western blot
	Genotypes	Treatment 2 hours
		Veh			E. coli
	WT	0.623475	0.666907	0.5862	3.82792	3.25531	3.40171
	Itm2b-KO	0.698837	0.63541	1.37016	7.25684	6.10156	6.56152
