# Supplementary material for: Functional BRI2-TREM2 interactions in microglia: implications for Alzheimer’s and related dementias
Source: EMBO Rep. 2024 Feb 12;25(3):23. doi: 10.1038/s44319-024-00077-x (PMC10933458; doi:10.1038/s44319-024-00077-x)
Supplement: Supplementary file 6 — Source Data Fig. 10 [file 44319_2024_77_MOESM6_ESM.zip › Source data Fig 10/Fig 10C.xlsx]

## Sheet: Sheet1
		sTrem2 ELISA. Measurements are in pg/ml									sTrem2 ELISA. Measurements are in pg/ml
	Genotypes	Treatment 1 hour								Genotypes	Treatment 2 hours
		Veh			E. coli						Veh			E. coli
	WT	12.4492	2.45674	21.6902	46.6418	35.6312	37.5799			WT	27.0499	42.7023	27.5292	99.62	88.7437	87.3126
	Itm2b-KO	40.9823	12.1584	22.1847	70.4296	78.8748	113.926			Itm2b-KO	72.1352	64.1619	106.535	137.82	126.743	142.94
