# Supplementary material for: Functional BRI2-TREM2 interactions in microglia: implications for Alzheimer’s and related dementias
Source: EMBO Rep. 2024 Feb 12;25(3):23. doi: 10.1038/s44319-024-00077-x (PMC10933458; doi:10.1038/s44319-024-00077-x)
Supplement: Supplementary file 6 — Source Data Fig. 10 [file 44319_2024_77_MOESM6_ESM.zip › Source data Fig 10/Fig 10B.xlsx]

## Sheet: Sheet1
		sTrem2 ELISA
		Genotypes
		WT	Itm2b-KO
		389.379	903.127
		603.91	972.242
		445.011	1238
		457.042	816.915
		459.612	799.911
		456.227	1068.3
		Measurements are in pg/ml
