# Supplementary material for: Functional BRI2-TREM2 interactions in microglia: implications for Alzheimer’s and related dementias
Source: EMBO Rep. 2024 Feb 12;25(3):23. doi: 10.1038/s44319-024-00077-x (PMC10933458; doi:10.1038/s44319-024-00077-x)
Supplement: Supplementary file 6 — Source Data Fig. 10 [file 44319_2024_77_MOESM6_ESM.zip › Source data Fig 10/Fig 10A.xlsx]

## Sheet: Sheet1
		sTrem2 ELISA				sTrem2 Western blot
		Genotypes				Genotypes
		WT	Itm2b-KO			WT	Itm2b-KO
		2937.11	5642.6			0.066749	0.188071
		3467.77	5343.09			0.0609928	0.214478
		3690.26	5889.11			0.0709159	0.212783
		Measurements are in pg/ml
