# Supplementary material for: Functional BRI2-TREM2 interactions in microglia: implications for Alzheimer’s and related dementias
Source: EMBO Rep. 2024 Feb 12;25(3):23. doi: 10.1038/s44319-024-00077-x (PMC10933458; doi:10.1038/s44319-024-00077-x)
Supplement: Supplementary file 6 — Source Data Fig. 10 [file 44319_2024_77_MOESM6_ESM.zip › Source data Fig 10/Fig 10G.xlsx]

## Sheet: Sheet1
		sTrem2 ELISA. Measurements are in pg/ml									sTrem2 ELISA. Measurements are in pg/ml
	Genotypes	Treatment 1 hour								Genotypes	Treatment 2 hours
		Veh			E. coli						Veh			E. coli
	WT	0	0	16.817	42.8987	65.9366	38.4415			WT	65.9366	28.2865	77.8409	179.907	178.101	140.927
	Itm2b-KO	95.5554	83.4383	81.2536	147.94	112.671	129.531			Itm2b-KO	112.671	124.752	138.505	217.448	185.831	215.856
