# Supplementary material for: Functional BRI2-TREM2 interactions in microglia: implications for Alzheimer’s and related dementias
Source: EMBO Rep. 2024 Feb 12;25(3):23. doi: 10.1038/s44319-024-00077-x (PMC10933458; doi:10.1038/s44319-024-00077-x)
Supplement: Supplementary file 6 — Source Data Fig. 10 [file 44319_2024_77_MOESM6_ESM.zip › Source data Fig 10/Fig 10F.xlsx]

## Sheet: Sheet1
		Itm2b mRNA						Trem2 mRNA
	Genotypes	WT	Itm2b-KO				Genotypes	WT	Itm2b-KO
		2.43	0					1.05	0.53
		1.96	0					0.58	0.45
		1.81	0					0.75	0.66
