# Supplementary material for: Functional BRI2-TREM2 interactions in microglia: implications for Alzheimer’s and related dementias
Source: EMBO Rep. 2024 Feb 12;25(3):23. doi: 10.1038/s44319-024-00077-x (PMC10933458; doi:10.1038/s44319-024-00077-x)
Supplement: Supplementary file 7 — Source Data Fig. 11 [file 44319_2024_77_MOESM7_ESM.zip]

Archive with 13 entries (12 files):
- Source data Fig 11/
- Source data Fig 11/Fig 11C.xlsx
- __MACOSX/Source data Fig 11/._Fig 11C.xlsx
- Source data Fig 11/Fig 11B.xlsx
- __MACOSX/Source data Fig 11/._Fig 11B.xlsx
- Source data Fig 11/Fig 11E.xlsx
- __MACOSX/Source data Fig 11/._Fig 11E.xlsx
- Source data Fig 11/Fig 11D.xlsx
- __MACOSX/Source data Fig 11/._Fig 11D.xlsx
- Source data Fig 11/Fig 11F.xlsx
- __MACOSX/Source data Fig 11/._Fig 11F.xlsx
- Source data Fig 11/Fig 11A.xlsx
- __MACOSX/Source data Fig 11/._Fig 11A.xlsx
