# Supplementary material for: Functional BRI2-TREM2 interactions in microglia: implications for Alzheimer’s and related dementias
Source: EMBO Rep. 2024 Feb 12;25(3):23. doi: 10.1038/s44319-024-00077-x (PMC10933458; doi:10.1038/s44319-024-00077-x)
Supplement: Supplementary file 7 — Source Data Fig. 11 [file 44319_2024_77_MOESM7_ESM.zip › Source data Fig 11/Fig 11C.xlsx]

## Sheet: Sheet1
		Adam17 by Western blot
	Genotypes	Treatment 2 hours
		Veh			E. coli
	WT	0.5822	0.564458	0.555866	0.812754	0.608693	0.75362
	Itm2b-KO	0.32371	0.409264	0.7208	0.396674	0.643385	1.08817
