# Supplementary material for: Functional BRI2-TREM2 interactions in microglia: implications for Alzheimer’s and related dementias
Source: EMBO Rep. 2024 Feb 12;25(3):23. doi: 10.1038/s44319-024-00077-x (PMC10933458; doi:10.1038/s44319-024-00077-x)
Supplement: Supplementary file 7 — Source Data Fig. 11 [file 44319_2024_77_MOESM7_ESM.zip › Source data Fig 11/Fig 11E.xlsx]

## Sheet: Sheet1
		TNFa by ELISA. Measurements are in pg/ml
	Genotypes	Treatment 1 hour
		Veh			E. coli
	WT	0.354362	0.505597	0.346837	183.962	180.84	187.419
	Itm2b-KO	0.361425	0.36616	0.434718	198.398	161.746	226.091
