# Supplementary material for: Functional BRI2-TREM2 interactions in microglia: implications for Alzheimer’s and related dementias
Source: EMBO Rep. 2024 Feb 12;25(3):23. doi: 10.1038/s44319-024-00077-x (PMC10933458; doi:10.1038/s44319-024-00077-x)
Supplement: Supplementary file 7 — Source Data Fig. 11 [file 44319_2024_77_MOESM7_ESM.zip › Source data Fig 11/Fig 11F.xlsx]

## Sheet: Sheet1
		TNFa by ELISA. Measurements are in pg/ml
	Genotypes	Treatment 1 hour
		Veh			E. coli
	WT	2.64315	0.313298	0.316036	305.748	188.398	218.251
	Itm2b-KO	0.630166	0.362243	0.893147	193.769	194.255	208.892
