# Supplementary material for: Functional BRI2-TREM2 interactions in microglia: implications for Alzheimer’s and related dementias
Source: EMBO Rep. 2024 Feb 12;25(3):23. doi: 10.1038/s44319-024-00077-x (PMC10933458; doi:10.1038/s44319-024-00077-x)
Supplement: Supplementary file 7 — Source Data Fig. 11 [file 44319_2024_77_MOESM7_ESM.zip › Source data Fig 11/Fig 11A.xlsx]

## Sheet: Sheet1
		Adam10 mRNA						Adam17 mRNA
	Genotypes	WT	Itm2b-KO				Genotypes	WT	Itm2b-KO
		0.24	0.19					0.48	0.32
		0.23	0.14					0.38	0.24
		0.21	0.19					0.35	0.31
