# Supplementary material for: Functional BRI2-TREM2 interactions in microglia: implications for Alzheimer’s and related dementias
Source: EMBO Rep. 2024 Feb 12;25(3):23. doi: 10.1038/s44319-024-00077-x (PMC10933458; doi:10.1038/s44319-024-00077-x)
Supplement: Supplementary file 8 — Source Data Fig. 12 [file 44319_2024_77_MOESM8_ESM.zip]

Archive with 5 entries (4 files):
- Source data Fig 12/
- Source data Fig 12/Fig 12D.xlsx
- __MACOSX/Source data Fig 12/._Fig 12D.xlsx
- Source data Fig 12/Fig 12B.xlsx
- __MACOSX/Source data Fig 12/._Fig 12B.xlsx
