# Supplementary material for: Functional BRI2-TREM2 interactions in microglia: implications for Alzheimer’s and related dementias
Source: EMBO Rep. 2024 Feb 12;25(3):23. doi: 10.1038/s44319-024-00077-x (PMC10933458; doi:10.1038/s44319-024-00077-x)
Supplement: Supplementary file 8 — Source Data Fig. 12 [file 44319_2024_77_MOESM8_ESM.zip › Source data Fig 12/Fig 12D.xlsx]

## Sheet: Sheet1
		pSyk/Syk by Western blot
	Genotypes	Treatment 2 hours
		Veh			E. coli
	WT	0.398902	0.868899	0.710217	0.409636	0.425493	0.763816
	Itm2b-KO	0.60259	0.756959	0.993296	0.575094	0.293467	0.450382
		pPlcg1/Plcg1 by Western blot
	Genotypes	Treatment 2 hours
		Veh			E. coli
	WT	0.203909	0.230284	0.200068	0.320853	0.341326	0.361043
	Itm2b-KO	0.165112	0.22233	0.261978	0.341633	0.180814	0.314127
		p-p38/p38 by Western blot
	Genotypes	Treatment 2 hours
		Veh			E. coli
	WT	0.333858	0.426687	0.456197	2.34313	2.21254	2.48626
	Itm2b-KO	0.25171	0.221709	0.64112	1.36667	0.479452	0.873921
