# Supplementary material for: Functional BRI2-TREM2 interactions in microglia: implications for Alzheimer’s and related dementias
Source: EMBO Rep. 2024 Feb 12;25(3):23. doi: 10.1038/s44319-024-00077-x (PMC10933458; doi:10.1038/s44319-024-00077-x)
Supplement: Supplementary file 8 — Source Data Fig. 12 [file 44319_2024_77_MOESM8_ESM.zip › Source data Fig 12/Fig 12B.xlsx]

## Sheet: Sheet1
		pSyk/Syk by Western blot
	Genotypes	Treatment 2 hours
		Veh			E. coli
	WT	0.702067	0.463866	0.638489	0.527238	0.517141	0.633274
	Itm2b-KO	0.839302	0.943755	1.33636	0.436461	0.485772	0.552933
		pPlcg1/Plcg1 by Western blot
	Genotypes	Treatment 2 hours
		Veh			E. coli
	WT	0.169331	0.202576	0.193004	0.321955	0.292365	0.323061
	Itm2b-KO	0.179371	0.225436	0.316979	0.254525	0.203797	0.200652
		p-p38/p38 by Western blot
	Genotypes	Treatment 2 hours
		Veh			E. coli
	WT	0.135085	0.337263	0.485539	2.81562	2.42383	2.49183
	Itm2b-KO	0.320514	0.104072	0.163268	1.12777	0.514482	0.443826
