# Supplementary material for: Functional BRI2-TREM2 interactions in microglia: implications for Alzheimer’s and related dementias
Source: EMBO Rep. 2024 Feb 12;25(3):23. doi: 10.1038/s44319-024-00077-x (PMC10933458; doi:10.1038/s44319-024-00077-x)
Supplement: Supplementary file 9 — Source Data Fig. 13 [file 44319_2024_77_MOESM9_ESM.zip]

Archive with 9 entries (8 files):
- Source data Fig 13/
- Source data Fig 13/Fig 13C.xlsx
- __MACOSX/Source data Fig 13/._Fig 13C.xlsx
- Source data Fig 13/Fig 13B.xlsx
- __MACOSX/Source data Fig 13/._Fig 13B.xlsx
- Source data Fig 13/Fig 13D.xlsx
- __MACOSX/Source data Fig 13/._Fig 13D.xlsx
- Source data Fig 13/Fig 13A.xlsx
- __MACOSX/Source data Fig 13/._Fig 13A.xlsx
