# Supplementary material for: Functional BRI2-TREM2 interactions in microglia: implications for Alzheimer’s and related dementias
Source: EMBO Rep. 2024 Feb 12;25(3):23. doi: 10.1038/s44319-024-00077-x (PMC10933458; doi:10.1038/s44319-024-00077-x)
Supplement: Supplementary file 9 — Source Data Fig. 13 [file 44319_2024_77_MOESM9_ESM.zip › Source data Fig 13/Fig 13C.xlsx]

## Sheet: Sheet1
Time	Genotypes
	WT			Itm2b-KO
HOUR	Fluorescence	SEM	replicates (4 biological replicates X 4 technical replicates	Fluorescence	SEM	replicates (4 biological replicates X 4 technical replicates
0	16635.8	16635.8	16	3571.66	1379.73	16
0.333333	54508	15462.7	16	75000.5	9716.99	16
0.666667	102868	17134.4	16	120660	15643.5	16
1	117336	11799	16	143046	11424.2	16
1.33333	139619	15462.4	16	147252	11812.9	16
1.66667	137978	16831.2	16	158766	16006.9	16
2	139918	18678.1	16	150939	14568.5	16
2.33333	147902	24140.6	16	155995	14937.1	16
2.66667	155309	24808.5	16	159369	14334.6	16
3	188645	31654.9	16	168402	14508.3	16
3.33333	230990	33741.1	16	185457	17062.4	16
3.66667	254062	41744.3	16	203348	19157.7	16
4	312792	55954.7	16	217612	21744.7	16
4.33333	370222	69041.1	16	243256	24759.1	16
4.66667	411637	79721.3	16	257044	26049	16
5	471192	93436.5	16	286373	31943.9	16
5.33333	535660	114460	16	314450	37858.6	16
5.66667	599800	129378	16	330746	39940.4	16
6	663934	146117	16	353515	44515.3	16
6.33333	783119	183691	16	381578	50994.9	16
6.66667	869534	205792	16	400102	52960.3	16
7	937623	221942	16	431959	61325.8	16
7.33333	1042593	251385	16	471126	68479.7	16
7.66667	1141239	273841	16	493656	72780	16
8	1241012	297852	16	541679	82684.4	16
8.33333	1317762	310820	16	555827	86379.7	16
8.66667	1394829	325838	16	586856	88612.8	16
9	1481088	344138	16	616220	92471.3	16
9.33333	1607712	368605	16	640189	95369	16
9.66667	1689747	387888	16	661007	100065	16
10	1805398	399434	16	708215	108108	16
10.3333	1878198	397947	16	728279	110083	16
10.6667	1958364	403356	16	756485	115469	16
11	2058876	420907	16	795373	123448	16
11.3333	2104131	424373	16	799582	122174	16
11.6667	2214728	444334	16	825052	121860	16
12	2290684	444438	16	865329	132424	16
12.3333	2337091	449352	16	888981	132257	16
12.6667	2442509	463920	16	904898	131650	16
13	2469190	459603	16	923033	134642	16
13.3333	2624600	475317	16	935193	134081	16
13.6667	2688979	473375	16	955660	139800	16
14	2774032	485979	16	1007711	145894	16
14.3333	2831139	497822	16	1031534	147851	16
14.6667	2922294	492694	16	1033429	151934	16
15	2971299	494883	16	1069476	150048	16
15.3333	3031884	500799	16	1083240	152653	16
15.6667	3139348	515200	16	1079976	155350	16
16	3121463	500578	16	1086130	155583	16
16.3333	3154063	504683	16	1118727	158392	16
16.6667	3202756	509440	16	1124350	153873	16
17	3241839	501509	16	1111429	157906	16
17.3333	3291126	510915	16	1135492	157358	16
17.6667	3339997	511432	16	1142453	157003	16
18	3386927	507285	16	1153802	161434	16
18.3333	3446043	514466	16	1152578	161684	16
18.6667	3479549	513421	16	1134415	159088	16
19	3458543	504492	16	1155208	162919	16
19.3333	3566531	511784	16	1164079	164590	16
19.6667	3574542	511110	16	1139660	165340	16
20	3591679	505367	16	1176664	165694	16
20.3333	3588569	506333	16	1177642	164777	16
20.6667	3706167	516693	16	1189770	165153	16
21	3641645	500923	16	1167161	168463	16
21.3333	3683175	507336	16	1201086	168400	16
21.6667	3733284	511700	16	1199308	165959	16
22	3808771	516237	16	1200194	168049	16
22.3333	3819103	510160	16	1202472	162361	16
22.6667	3837079	511462	16	1203191	165752	16
23	3845408	515849	16	1205896	165134	16
23.3333	3836774	508451	16	1197246	166725	16
23.6667	3884120	508257	16	1215698	169867	16
