# Supplementary material for: Functional BRI2-TREM2 interactions in microglia: implications for Alzheimer’s and related dementias
Source: EMBO Rep. 2024 Feb 12;25(3):23. doi: 10.1038/s44319-024-00077-x (PMC10933458; doi:10.1038/s44319-024-00077-x)
Supplement: Supplementary file 9 — Source Data Fig. 13 [file 44319_2024_77_MOESM9_ESM.zip › Source data Fig 13/Fig 13B.xlsx]

## Sheet: Sheet1
Time	Genotypes
	WT			Itm2b-KO
HOUR	Fluorescence	SEM	replicates (3 biological replicates X 4 technical replicates	Fluorescence	SEM	replicates (3 biological replicates X 4 technical replicates
0	6345.88	4006.06	12	4320.63	2577.83	12
0.333333	101786	23107.6	12	65113.6	12005.6	12
0.666667	178444	38435.7	12	114803	19005.1	12
1	206581	42805.3	12	136026	18685.8	12
1.33333	210470	42488.4	12	133859	18447.8	12
1.66667	229594	43409.6	12	133595	18366.5	12
2	245418	43564.2	12	135078	18228.5	12
2.33333	265313	43438.7	12	140252	18813.1	12
2.66667	303471	49499	12	150634	18651.8	12
3	347798	55740.5	12	167246	19110.6	12
3.33333	384245	61633	12	177779	24312	12
3.66667	430286	66159.4	12	202139	30155.6	12
4	462175	72847	12	227458	35010.5	12
4.33333	483481	74725.9	12	247577	39988	12
4.66667	495074	77684	12	248310	39436.5	12
5	521728	77556.4	12	268638	41771.3	12
5.33333	559215	80789.4	12	277379	44335.3	12
5.66667	586274	83133.5	12	292754	46831.7	12
6	620510	86227.5	12	315422	51323.3	12
6.33333	658374	91225.3	12	339000	56523.5	12
6.66667	680839	88842.6	12	351000	58162.2	12
7	702760	94365.3	12	366000	63723.3	12
7.33333	751968	99144.5	12	395000	68674.5	12
7.66667	781841	105270	12	420000	73668.8	12
8	830011	111463	12	444000	80417.2	12
8.33333	869904	122307	12	469000	84874.4	12
8.66667	926046	136639	12	493000	85081.5	12
9	1007849	159126	12	508000	92275.2	12
9.33333	1065702	175907	12	529000	97563.9	12
9.66667	1110741	196777	12	542000	101816	12
10	1139151	200919	12	553000	102926	12
10.3333	1193506	216682	12	586000	99422.7	12
10.6667	1259653	237839	12	591000	107357	12
11	1277504	235272	12	600000	112351	12
11.3333	1314482	250437	12	622000	114791	12
11.6667	1332613	260495	12	631000	114722	12
12	1365603	261145	12	645000	118951	12
12.3333	1422468	276033	12	659000	121767	12
12.6667	1433185	279827	12	692000	123997	12
13	1425019	273278	12	667000	125405	12
13.3333	1470339	285318	12	693000	123440	12
13.6667	1488187	288053	12	698000	132757	12
14	1529584	300829	12	702000	131976	12
14.3333	1571008	308296	12	740000	131742	12
14.6667	1551741	301371	12	722000	137155	12
15	1580573	305630	12	726000	137077	12
15.3333	1601375	311544	12	753000	135419	12
15.6667	1616803	310944	12	770000	139160	12
16	1627416	313412	12	756000	145450	12
16.3333	1667721	328423	12	772000	142452	12
16.6667	1652915	321091	12	783000	148552	12
17	1679597	334226	12	762000	148601	12
17.3333	1710900	337465	12	782000	152652	12
17.6667	1705297	329822	12	795000	145727	12
18	1689545	333178	12	772000	155144	12
18.3333	1682643	325940	12	766000	154961	12
18.6667	1719173	340222	12	768000	153902	12
19	1735638	348510	12	767000	156106	12
19.3333	1744121	338987	12	771000	158171	12
19.6667	1764046	346084	12	780000	157764	12
20	1765400	348019	12	786000	160331	12
20.3333	1737192	334550	12	788000	161941	12
20.6667	1760362	344646	12	786000	161251	12
21	1753369	344091	12	785000	162706	12
21.3333	1762875	343499	12	785000	160030	12
21.6667	1729615	337475	12	789000	161811	12
22	1739275	342440	12	781000	164479	12
22.3333	1746513	343454	12	782000	163960	12
