# Supplementary material for: Functional BRI2-TREM2 interactions in microglia: implications for Alzheimer’s and related dementias
Source: EMBO Rep. 2024 Feb 12;25(3):23. doi: 10.1038/s44319-024-00077-x (PMC10933458; doi:10.1038/s44319-024-00077-x)
Supplement: Supplementary file 9 — Source Data Fig. 13 [file 44319_2024_77_MOESM9_ESM.zip › Source data Fig 13/Fig 13D.xlsx]

## Sheet: Sheet1
Time	Genotypes
	WT			Itm2b-KO
HOUR	Fluorescence	SEM	replicates (4 biological replicates X 4 technical replicates	Fluorescence	SEM	replicates (4 biological replicates X 4 technical replicates
0	0	0	16	4337.66	4337.66	16
0.333333	8841.86	2463.55	16	17774.3	4571.02	16
0.666667	32288.9	7259.6	16	27461.9	5654.57	16
1	49243.2	6555.35	16	29961.3	5788	16
1.33333	56804.9	6390.33	16	35556.9	6328.65	16
1.66667	79473.8	9366.35	16	43788.6	6940.91	16
2	113652	12467.1	16	59989.8	8001.44	16
2.33333	173890	21591.3	16	73210.2	10436.5	16
2.66667	282578	41054.3	16	98902.9	15940	16
3	412832	69569.3	16	137588	25072.2	16
3.33333	573734	102464	16	187002	34160.6	16
3.66667	715710	141959	16	244732	51825.1	16
4	857447	173131	16	307311	62156.9	16
4.33333	1045172	215847	16	379508	78598.8	16
4.66667	1195377	257695	16	453427	94631.1	16
5	1374092	304748	16	526008	108169	16
5.33333	1558805	346978	16	585606	119863	16
5.66667	1688496	383858	16	652651	134832	16
6	1838244	426002	16	724703	145275	16
6.33333	1957618	447327	16	776008	152870	16
6.66667	2094391	483286	16	842756	166607	16
7	2246308	516478	16	930565	188322	16
7.33333	2369724	534297	16	1018864	206720	16
7.66667	2498414	558521	16	1113387	225055	16
8	2611037	575835	16	1203010	246672	16
8.33333	2695389	601260	16	1325926	267267	16
8.66667	2791966	596568	16	1407574	276583	16
9	2872815	613232	16	1537097	298811	16
9.33333	2974030	615042	16	1623100	310832	16
9.66667	3037073	621562	16	1739393	330391	16
10	3061504	621363	16	1881880	358440	16
10.3333	3165685	637958	16	2000679	383255	16
10.6667	3232803	637102	16	2080074	396110	16
11	3298554	637474	16	2191853	417645	16
11.3333	3384078	644366	16	2276213	430096	16
11.6667	3420261	651824	16	2371275	451983	16
12	3471992	646463	16	2466064	470828	16
12.3333	3555309	649797	16	2553377	489652	16
12.6667	3622054	649317	16	2646992	503784	16
13	3682687	657293	16	2715151	519089	16
13.3333	3735276	671163	16	2825788	543396	16
13.6667	3777538	660281	16	2865690	549633	16
14	3812086	657443	16	2945352	571488	16
14.3333	3886184	667515	16	2989854	578605	16
14.6667	3899098	663420	16	3021697	584530	16
15	3961227	675228	16	3077650	591951	16
15.3333	3989128	661446	16	3117866	595858	16
15.6667	3984498	659439	16	3154654	610921	16
16	4020052	660774	16	3189765	619706	16
16.3333	4100027	677514	16	3216257	627932	16
16.6667	4107222	667131	16	3243941	632671	16
17	4181042	663192	16	3354040	656181	16
17.3333	4232097	669595	16	3370677	660380	16
17.6667	4305760	692148	16	3416115	674390	16
18	4356490	688315	16	3456001	672187	16
18.3333	4413326	686430	16	3469163	676786	16
18.6667	4460293	705301	16	3468118	675385	16
19	4454384	695110	16	3470130	679551	16
19.3333	4469213	689239	16	3526641	683154	16
19.6667	4482209	703178	16	3502304	683799	16
20	4491167	701735	16	3434835	668392	16
20.3333	4497120	702436	16	3454823	672463	16
20.6667	4515741	701869	16	3468119	675418	16
21	4521652	699828	16	3533635	687303	16
21.3333	4535452	690067	16	3486597	680499	16
21.6667	4577699	683726	16	3483354	673130	16
22	4614389	690008	16	3520359	685283	16
22.3333	4639101	683150	16	3539441	685579	16
22.6667	4664906	685626	16	3486048	674759	16
23	4635233	677552	16	3485101	677294	16
23.3333	4630942	691821	16	3462326	679236	16
23.6667	4650459	684272	16	3490765	684825	16
24	4677694	679165	16	3501810	687353	16
24.3333	4686590	676258	16	3543985	692589	16
24.6667	4709126	680365	16	3484023	680618	16
25	4672803	662333	16	3487170	683752	16
25.3333	4710673	670657	16	3466899	680844	16
25.6667	4712168	658071	16	3472998	683499	16
26	4588519	655361	16	3365677	662294	16
26.3333	4602627	661576	16	3364143	668080	16
26.6667	4548545	653006	16	3389008	678102	16
27	4613977	649501	16	3350614	669929	16
27.3333	4586774	657663	16	3321178	657579	16
27.6667	4574909	648825	16	3309030	655651	16
28	4544163	644143	16	3262701	645343	16
28.3333	4553069	634814	16	3289625	648075	16
28.6667	4621450	642148	16	3317958	651522	16
29	4664579	643349	16	3373577	664034	16
29.3333	4708995	661770	16	3415880	671298	16
29.6667	4715089	643267	16	3357581	662883	16
30	4697684	654699	16	3401595	672966	16
30.3333	4681805	647523	16	3332532	662415	16
30.6667	4632666	648847	16	3292067	657009	16
31	4603096	635247	16	3304503	656708	16
31.3333	4632163	631088	16	3297553	653104	16
31.6667	4601987	628268	16	3330813	664044	16
32	4649767	636941	16	3276261	652236	16
32.3333	4586545	619140	16	3243769	648752	16
32.6667	4606659	635528	16	3294778	661288	16
33	4633823	640447	16	3255841	650431	16
33.3333	4637154	640933	16	3251571	649771	16
33.6667	4605028	634143	16	3279954	656412	16
34	4599516	625732	16	3288896	659394	16
34.3333	4569324	623650	16	3198591	644240	16
34.6667	4536210	603815	16	3229776	652800	16
35	4602553	627764	16	3201120	647543	16
35.3333	4614047	633444	16	3218809	648494	16
35.6667	4607733	635826	16	3184921	644520	16
36	4621323	621323	16	3219413	648625	16
36.3333	4605471	620559	16	3195047	647406	16
36.6667	4600827	624824	16	3184973	644795	16
37	4586494	627140	16	3191007	647673	16
37.3333	4595866	627260	16	3168148	644543	16
37.6667	4593639	629117	16	3248374	663549	16
38	4650182	654466	16	3191031	649208	16
38.3333	4606511	638321	16	3172479	646778	16
38.6667	4563450	624293	16	3175424	649770	16
39	4559896	626137	16	3135319	641375	16
39.3333	4586824	642396	16	3118817	640457	16
39.6667	4609893	640452	16	3142568	643652	16
40	4645259	651115	16	3161192	650974	16
40.3333	4658879	673583	16	3138546	646555	16
40.6667	4686107	676786	16	3149091	646724	16
41	4717014	667972	16	3183058	652030	16
41.3333	4624646	651348	16	3126331	644049	16
41.6667	4629657	656043	16	3158677	655823	16
42	4668367	664390	16	3174937	655813	16
42.3333	4678455	663060	16	3155868	650684	16
42.6667	4583265	649777	16	3164632	651149	16
43	1611948	654452	16	3164541	657735	16
43.3333	4597798	648278	16	3123908	649682	16
43.6667	4602575	644512	16	3121724	647467	16
44	4608535	650861	16	3097293	647333	16
44.3333	4599203	651911	16	3134980	657190	16
