# Supplementary material for: Functional BRI2-TREM2 interactions in microglia: implications for Alzheimer’s and related dementias
Source: EMBO Rep. 2024 Feb 12;25(3):23. doi: 10.1038/s44319-024-00077-x (PMC10933458; doi:10.1038/s44319-024-00077-x)
Supplement: Supplementary file 9 — Source Data Fig. 13 [file 44319_2024_77_MOESM9_ESM.zip › Source data Fig 13/Fig 13A.xlsx]

## Sheet: Sheet1
Time	Genotypes
	WT			Itm2b-KO
HOUR	Fluorescence	SEM	replicates (3 biological replicates X 4 technical replicates	Fluorescence	SEM	replicates (3 biological replicates X 4 technical replicates
0	5797.78	5302.42	12	5446.86	3195.97	12
0.333333	62844	11912.9	12	89580.7	19653.8	12
0.666667	147021	35716.6	12	168628	34137.3	12
1	183088	50669.9	12	204241	42175.4	12
1.33333	193386	58921.1	12	200736	45287.1	12
1.66667	178621	53921.6	12	198753	43252.1	12
2	177488	47959.8	12	185901	42657.1	12
2.33333	184671	45699	12	182756	41523.5	12
2.66667	202326	43389.1	12	193821	46687.4	12
3	203893	40076.5	12	194088	48617.9	12
3.33333	212275	37022	12	198754	49291.3	12
3.66667	215288	38020.3	12	195776	47313.6	12
4	241333	40765.8	12	211220	48568.2	12
4.33333	262838	46371.4	12	219179	48113.4	12
4.66667	290297	48617.9	12	226955	49768.8	12
5	312990	56125.3	12	241075	52563.6	12
5.33333	328100	56622.3	12	258584	54025.4	12
5.66667	359888	65318.3	12	276276	63194.1	12
6	370012	65597.3	12	296977	67078.6	12
6.33333	412419	72337.4	12	329011	72234.5	12
6.66667	464582	81593.6	12	356622	76267.2	12
7	505376	92846.4	12	385102	82620.6	12
7.33333	556003	106057	12	411425	88632.8	12
7.66667	587950	112058	12	440340	94648.2	12
8	646868	122437	12	484863	104044	12
8.33333	704957	137483	12	524372	113986	12
8.66667	756897	146530	12	567337	125470	12
9	794452	151000	12	587260	126673	12
9.33333	867093	160432	12	626519	136767	12
9.66667	896861	171778	12	645772	140454	12
10	986830	191130	12	674268	144234	12
10.3333	1041693	204876	12	718450	158810	12
10.6667	1068415	205262	12	744041	158868	12
11	1135748	224237	12	757037	163875	12
11.3333	1187785	236144	12	806948	179148	12
11.6667	1258419	255970	12	828479	182447	12
12	1307541	264011	12	865627	187857	12
12.3333	1326006	273136	12	876199	191052	12
12.6667	1353576	272769	12	917296	199932	12
13	1415013	294659	12	921810	205284	12
13.3333	1434450	302737	12	939390	207863	12
13.6667	1456636	316860	12	949731	210736	12
14	1521359	329184	12	970054	214492	12
14.3333	1535896	330631	12	1018051	223827	12
14.6667	1542871	337867	12	992930	217152	12
15	1567312	348509	12	1009184	220991	12
15.3333	1606068	359841	12	1036398	225883	12
15.6667	1611300	360208	12	1059098	234589	12
16	1631774	366233	12	1082757	240059	12
16.3333	1640125	372818	12	1070952	243739	12
16.6667	1687302	387330	12	1090759	242262	12
17	1705953	389132	12	1093404	245760	12
17.3333	1698474	391902	12	1106647	248127	12
17.6667	1684023	388667	12	1095723	248155	12
18	1743646	395719	12	1097345	244912	12
18.3333	1728048	400506	12	1097696	247150	12
18.6667	1721116	403427	12	1119952	256051	12
19	1711387	396246	12	1109121	252967	12
19.3333	1746154	410628	12	1112133	252680	12
19.6667	1790877	417849	12	1130196	254931	12
20	1834201	430563	12	1155849	264191	12
20.3333	1825622	430702	12	1176309	264191	12
20.6667	1838222	430382	12	1185967	269527	12
21	1890429	446767	12	1219679	275146	12
21.3333	1897842	451131	12	1202598	277732	12
21.6667	1890303	453949	12	1185687	272913	12
22	1831073	441890	12	1156201	265908	12
22.3333	1857638	453216	12	1164485	267083	12
22.6667	1874436	451651	12	1194997	276481	12
23	1858357	454191	12	1192982	277294	12
23.3333	1820291	442987	12	1162155	265463	12
23.6667	1829992	437888	12	1149888	259029	12
24	1851744	447293	12	1154679	262531	12
24.3333	1870988	450772	12	1180365	267481	12
24.6667	1860018	453370	12	1185303	273098	12
25	1836149	453970	12	1147454	262642	12
25.3333	1807430	444077	12	1141742	257669	12
25.6667	1795330	446580	12	1155826	259436	12
26	1860718	455252	12	1191760	267629	12
26.3333	1830910	452346	12	1192959	266691	12
26.6667	1836735	453344	12	1204646	268448	12
27	1825165	449268	12	1211561	270628	12
27.3333	1859626	457001	12	1203312	267531	12
27.6667	1837785	453567	12	1219084	273900	12
28	1863830	459908	12	1235912	277066	12
28.3333	1871066	461992	12	1209178	275875	12
28.6667	1860751	459820	12	1213585	272912	12
29	1870237	468173	12	1183229	268415	12
29.3333	1829982	457699	12	1179673	272298	12
29.6667	1840685	464518	12	1184344	273699	12
30	1879717	470892	12	1204154	275549	12
30.3333	1896753	478035	12	1204177	275262	12
30.6667	1871791	471842	12	1191525	271485	12
31	1874916	476779	12	1172880	270626	12
31.3333	1860448	478484	12	1172584	268370	12
31.6667	1807835	470148	12	1147765	263563	12
32	1811993	467128	12	1133889	263347	12
32.3333	1821089	469317	12	1139586	263187	12
32.6667	1820123	471313	12	1168158	271091	12
33	1828467	479956	12	1148287	264040	12
33.3333	1803013	470862	12	1136986	263673	12
33.6667	1793047	468714	12	1132622	259635	12
34	1796169	476432	12	1112318	255872	12
34.3333	1797769	481685	12	1110886	258233	12
34.6667	1812531	478632	12	1106156	257965	12
35	1810018	477742	12	1104020	260380	12
35.3333	1768360	468521	12	1095651	256654	12
35.6667	1776107	474933	12	1097897	255664	12
36	1780388	477497	12	1087630	254395	12
36.3333	1781986	478345	12	1093248	253816	12
36.6667	1788145	477494	12	1083059	252235	12
37	1763993	476891	12	1098489	260279	12
37.3333	1760209	479390	12	1096260	254824	12
37.6667	1751539	481930	12	1074526	250350	12
38	1759753	479287	12	1086545	253036	12
38.3333	1748810	480778	12	1073134	256572	12
38.6667	1720162	475897	12	1046164	246108	12
39	1713327	472728	12	1071483	255091	12
39.3333	1738604	478154	12	1073761	254280	12
39.6667	1706379	472194	12	1067177	252802	12
40	1685666	470431	12	1086114	257454	12
40.3333	1706744	473144	12	1043792	245954	12
40.6667	1721443	485975	12	1063009	254939	12
41	1704890	480456	12	1050572	252641	12
41.3333	1676782	479766	12	1037449	248006	12
41.6667	1680812	476823	12	1043783	250540	12
42	1660185	471394	12	1032755	248608	12
42.3333	1681934	483433	12	1065457	255164	12
42.6667	1649092	472475	12	1036788	251496	12
43	1650844	470328	12	1017915	243064	12
43.3333	1663996	474117	12	1041056	249713	12
43.6667	1695349	484262	12	1055480	251240	12
44	1723008	487887	12	1080791	257273	12
44.3333	1686897	473918	12	1050861	252575	12
