# Supplementary material for: Functional BRI2-TREM2 interactions in microglia: implications for Alzheimer’s and related dementias
Source: EMBO Rep. 2024 Feb 12;25(3):23. doi: 10.1038/s44319-024-00077-x (PMC10933458; doi:10.1038/s44319-024-00077-x)
Supplement: Supplementary file 10 — Source Data Fig. 14 [file 44319_2024_77_MOESM10_ESM.zip]

Archive with 5 entries (4 files):
- Souce data Fig 14/
- Souce data Fig 14/Fig 14B.xlsx
- __MACOSX/Souce data Fig 14/._Fig 14B.xlsx
- Souce data Fig 14/Fig 14A.xlsx
- __MACOSX/Souce data Fig 14/._Fig 14A.xlsx
