# Supplementary material for: Functional BRI2-TREM2 interactions in microglia: implications for Alzheimer’s and related dementias
Source: EMBO Rep. 2024 Feb 12;25(3):23. doi: 10.1038/s44319-024-00077-x (PMC10933458; doi:10.1038/s44319-024-00077-x)
Supplement: Supplementary file 10 — Source Data Fig. 14 [file 44319_2024_77_MOESM10_ESM.zip › Souce data Fig 14/Fig 14B.xlsx]

## Sheet: Sheet1
		Cytokines/chemokines ELISA. Measurements are in pg/ml
		Genotypes
		WT	Itm2b-KO	Analyte	time point
		13.5641	25.4127	IL-6	24 hours
		8.35566	15.2489
		7.31976	9.60026
		5.62582	13.6797
		4.1451	6.78382
		23.7929	9.13377
		0.865166	1.05168		5 hours serum-free
		0.188821	0.231162
		0	0
		0	0
		0	0
		0.753405	0.683144
		38.0304	4.87246	Mip-1a	24 hours
		37.0928	5.78749
		39.8768	3.45652
		29.1036	5.76746
		24.2187	6.4223
		54.1424	6.66402
		41.156	11.5701		5 hours serum-free
		43.3509	11.5058
		49.8293	8.43265
		32.6352	10.0489
		28.7721	9.92144
		50.1713	11.8214
		4.8742	10.059	Cxcl-1	24 hours
		4.50326	7.60066
		3.927	5.91954
		3.58284	7.97978
		2.80936	6.093
		5.10062	7.38
		0.246208	1.06759		5 hours serum-free
		0.124058	0.715383
		0	0.610515
		0	0.805504
		0.005387	0.284382
		0.364088	0.442775
		21.4081	22.4507	TNFa	24 hours
		21.1572	24.807
		21.2548	14.5239
		15.649	23.1888
		12.5834	23.2823
		35.4618	26.0789
		2.93018	3.85643		5 hours serum-free
		3.31609	4.02833
		3.65218	2.93197
		2.44036	4.02115
		2.3028	3.4727
		6.26764	4.00461
