# Supplementary material for: Functional BRI2-TREM2 interactions in microglia: implications for Alzheimer’s and related dementias
Source: EMBO Rep. 2024 Feb 12;25(3):23. doi: 10.1038/s44319-024-00077-x (PMC10933458; doi:10.1038/s44319-024-00077-x)
Supplement: Supplementary file 10 — Source Data Fig. 14 [file 44319_2024_77_MOESM10_ESM.zip › Souce data Fig 14/Fig 14A.xlsx]

## Sheet: Sheet1
		Cytokines/chemokines ELISA. Measurements are in pg/ml
	Genotypes	Treatment 2 hours
		Veh			E. coli			Analyte	Experiment #
	WT	0	0.307048	0.294061	10.0085	9.30533	9.55243	IL-10	1
	Itm2b-KO	0.18639	0.651231	0	8.26426	6.84531	7.25578
	WT	0	0	0	10.1344	7.71545	6.26892		2
	Itm2b-KO	0.164896	0	0	5.613	1.33369	5.51181
	WT	3.64203	3.44823	3.10113	4.6691	4.47802	5.10389	IL-16	1
	Itm2b-KO	3.0436	3.14003	4.23201	4.77229	4.46784	4.81834
	WT	8.35265	6.19633	4.33083	9.51994	5.45992	7.86394		2
	Itm2b-KO	2.29056	2.22541	3.64	4.00705	2.46463	4.36088
	WT	0.313891	0.77072	1.24046	3.12858	3.50477	3.86168	IL-1b	1
	Itm2b-KO	0.698857	0.688758	0.5508	2.71053	3.5014	3.90801
	WT	0.273825	0.045331	0	4.06726	131.445	4.25362		2
	Itm2b-KO	0.33968	0.035065	0	3.05524	2.58337	3.23529
	WT	0.685696	1.88477	0.052526	23.0539	30.8206	25.2023	IL-6	1
	Itm2b-KO	0.186701	0	0.576023	52.4391	36.1122	37.6453
	WT	0.508663	0.544396	0.414438	62.6362	79.6389	37.3222		2
	Itm2b-KO	1.40948	1.34447	1.62411	178.353	222.659	108.208
	WT	0.102598	0.477752	0	103.264	92.3136	113.939	Cxcl-1	1
	Itm2b-KO	0.629435	0.864708	0.0106	296.057	227.765	219.629
	WT	0.09659	0	0	112.031	80.6412	81.606		2
	Itm2b-KO	3.47135	3.98702	7.60492	319.079	244.229	166.862
	WT	3.30489	4.82145	1.46424	13.8415	18.6098	18.1423	Mcp-1	1
	Itm2b-KO	1.64136	1.7538	1.0865	18.5581	11.5675	10.9791
	WT	3.77933	3.4484	3.49083	46.8912	43.1859	30.1158		2
	Itm2b-KO	10.7094	9.65097	9.69671	131.602	109.108	56.4533
	WT	3.51562	4.75099	3.26932	829.108	781.259	819.37	Mip-1a	1
	Itm2b-KO	1.57864	1.82492	1.83223	457.104	421.85	482.878
	WT	11.291	7.20054	7.01331	848.198	851.012	876.47		2
	Itm2b-KO	1.98343	1.83308	3.99061	393.632	295.46	276.308
	WT	5.58782	8.56596	4.701	2567.57	2418.18	2537.05	Mip-2	1
	Itm2b-KO	6.70001	7.44229	8.99659	2705.56	2161.09	2406.95
	WT	14.6172	7.32102	8.28598	3015.34	2747.39	3020.7		2
	Itm2b-KO	14.3346	10.8457	55.5776	2286.93	1981.43	2151.39
	WT	0.02037	0.323463	0.049902	1.01892	0.618639	0.674203	Mip-3a	1
	Itm2b-KO	0.030174	0.129301	0	0.924449	0.999723	0.959184
	WT	0	0.060656	0.058047	1.28452	0.747201	0.876923		2
	Itm2b-KO	0.087508	0.087881	0	1.30029	0.670827	0.608295
	WT	0.381965	0.742011	0.427178	1468.89	1534.04	1515.69	TNFa	1
	Itm2b-KO	0.622851	0.529815	0.691763	2340.48	2040.27	2443.51
	WT	1.24126	0.711995	0.748879	2501.28	2174.11	2528.2		2
	Itm2b-KO	1.19918	1.08115	15.2929	2863.07	2480.03	2782.89
