# Supplementary material for: Functional BRI2-TREM2 interactions in microglia: implications for Alzheimer’s and related dementias
Source: EMBO Rep. 2024 Feb 12;25(3):23. doi: 10.1038/s44319-024-00077-x (PMC10933458; doi:10.1038/s44319-024-00077-x)
Supplement: Supplementary file 11 — Figure EV4 Source Data [file 44319_2024_77_MOESM11_ESM.zip]

Archive with 7 entries (6 files):
- Source data Fig EV4/
- Source data Fig EV4/Fig EV4A.xlsx
- __MACOSX/Source data Fig EV4/._Fig EV4A.xlsx
- Source data Fig EV4/Fig EV4C.xlsx
- __MACOSX/Source data Fig EV4/._Fig EV4C.xlsx
- Source data Fig EV4/Fig EV4B.xlsx
- __MACOSX/Source data Fig EV4/._Fig EV4B.xlsx
