# Supplementary material for: Functional BRI2-TREM2 interactions in microglia: implications for Alzheimer’s and related dementias
Source: EMBO Rep. 2024 Feb 12;25(3):23. doi: 10.1038/s44319-024-00077-x (PMC10933458; doi:10.1038/s44319-024-00077-x)
Supplement: Supplementary file 11 — Figure EV4 Source Data [file 44319_2024_77_MOESM11_ESM.zip › Source data Fig EV4/Fig EV4A.xlsx]

## Sheet: Sheet1
		Trem2-CTF/f.l. by Western blot
	Genotype	Itm2b-KO
	Recombinant protein	PBS only	BRI2-ECD 2 mM
		0.295641	0.206643
		0.278695	0.20263
		0.284668	0.205871
