# Supplementary material for: Functional BRI2-TREM2 interactions in microglia: implications for Alzheimer’s and related dementias
Source: EMBO Rep. 2024 Feb 12;25(3):23. doi: 10.1038/s44319-024-00077-x (PMC10933458; doi:10.1038/s44319-024-00077-x)
Supplement: Supplementary file 11 — Figure EV4 Source Data [file 44319_2024_77_MOESM11_ESM.zip › Source data Fig EV4/Fig EV4C.xlsx]

## Sheet: Sheet1
		pSyk/Syk by Western blot
	Genotype	Itm2b-KO
	Recombinant protein	PBS only	BRI2-ECD 2 mM
		0.654422	0.467729
		0.802432	0.407042
		0.76016	0.623959
