# Supplementary material for: Functional BRI2-TREM2 interactions in microglia: implications for Alzheimer’s and related dementias
Source: EMBO Rep. 2024 Feb 12;25(3):23. doi: 10.1038/s44319-024-00077-x (PMC10933458; doi:10.1038/s44319-024-00077-x)
Supplement: Supplementary file 11 — Figure EV4 Source Data [file 44319_2024_77_MOESM11_ESM.zip › Source data Fig EV4/Fig EV4B.xlsx]

## Sheet: Sheet1
		sTrem2 ELISA. Measureents in pg/ml
	Genotype	Itm2b-KO
	Recombinant protein	PBS only	BRI2-ECD 2 mM
		10078.3	5705.59
		11145.1	5540.49
		9198.65	5111.01
